# Supplementary material for: Centrosome Amplification Is a Potential Molecular Target in Paediatric Acute Lymphoblastic Leukemia
Source: Cancers (Basel). 2022 Dec 27;15(1):154. doi: 10.3390/cancers15010154 (PMC9818390; doi:10.3390/cancers15010154)
Supplement: Supplementary file 1 [file cancers-15-00154-s001.zip]

Archive with 1 entries (1 files):
- cancers-2099293-supplementary.pdf
